# Supplementary material for: Pasteurella multocida infection: a differential retrospective study of 482 cases of P. multocida infection in patient of different ages
Source: BMC Infect Dis. 2025 Mar 4;25:313. doi: 10.1186/s12879-025-10711-1 (PMC11881477; doi:10.1186/s12879-025-10711-1)
Supplement: Supplementary file 1 — Supplementary Material 1. [file 12879_2025_10711_MOESM1_ESM.zip]

Archive with 2 entries (2 files):
- Supplementary Table and the reference_ESM.docx
- Supplementary Table_ESM.xlsx
