# Supplementary material for: Pasteurella multocida infection: a differential retrospective study of 482 cases of P. multocida infection in patient of different ages
Source: BMC Infect Dis. 2025 Mar 4;25:313. doi: 10.1186/s12879-025-10711-1 (PMC11881477; doi:10.1186/s12879-025-10711-1)
Supplement: Supplementary file 1 — Supplementary Material 1. [file 12879_2025_10711_MOESM1_ESM.zip › Supplementary Table_ESM.xlsx]

## Sheet: Sheet1
Case	Age	Gender	Infected animals	Drug resistance	Outcome	Reference
1	Term infant	Male	Cat, dog	Aminoglycosides	Cured	[1]
2	Neonate	Female	History of maternal contact with the dog	Cephalosporins	Cured	[2]
3	30 days	NR	Cat	Aminoglycosides	Cured	[3]
4	2 days	Male	History of maternal contact with the cat	Macrolides	Cured	[4]
5	55 years	Female	Cat bite dialysis tube	Penicillins/Cephalosporins	Cured	[5]
6	54 years	Male	Cat bite dialysis tube	Glycopeptide antibodies	Cured	[6]
7	42 years	Female	Cat bite dialysis tube,dog	Glycopeptide antibodies	Cured	[7]
8	36 years	Female	Cat licking	Macrolides	NR	[8]
9	46 years	Female	Cat	Glycopeptide antibodies	Cured	[9]
10	75 years	Male	Dog	Penicillins(Ampicillin)	Death	[10]
11	46 years	Male	NR	Aminoglycosides	Cured	[11]
12	76 years	Female	NR	Macrolides	Death	[12]
13	87 years	Male	Cat, dog	Aminoglycosides/Macrolides	Cured	[13]
14	51 years	Male	Cat scratch	Aminoglycosides	Death	[14]
15	62 years	Male	NR	SulFemaleonamides	Death	[14]
16	89 years	Female	Cat scratch	Macrolides	Cured	[15]
17	20 months	Male	Cat	Quinolones/SulFemaleonamides	Cured	[16]
18	13 years	Male	Cat bite and scratch	Glycopeptide antibodies/Lincosamides	Cured	[17]
19	15 years	Male	Cat	Penicillins	Poor	[18]
20	84 years	Male	NR	Lincosamides	Cured	[19]
21	82 years	Male	NR	Lincosamides	Death	[19]
22	14 years	Female	NR	Aminoglycosides	Poor	[20]
23	75 years	Female	Cat	Penicillins	Cured	[21]
24	27 years	Male	NR	Quinolones/Tetracyclines	Cured	[22]
25	67 years	Female	Cat	Macrolides	Cured	[23]
26	50 years	Male	NR	Penicillins	Cured	[24]
27	65 years	Male	NR	Macrolides	Cured	[25]
28	54 years	Male	Cat bite	Penicillins	Death	[26]
29	69 years	Female	Dog	Aminoglycosides	Death	[27]
30	45 years	Male	Dog bite	Penicillins	NR	[28]
31	31 years	Female	Dog licking	Lincosamides	Cured	[29]
32	18 years	Male	Animals	Aminoglycosides	Cured	[30]
33	60 years	Male	NR	Aminoglycosides	NR	[31]
34	57 years	Male	Dog licking	Macrolides/Lincosamides	Cured	[32]
35	66 years	Female	Cat	Penicillins/Cephalosporins	NR	[33]
36	52 years	Male	Dog bite	Aminoglycosides	Death	[34]
37	63 years	Female	Cat	SulFemaleonamides/Aminoglycosides	Cured	[35]
38	48 years	Female	NR	Aminoglycosides/Lincosamides	Cured	[36]
39	80 years	Female	NR	Quinolones	NR	[37]
40	64 years	Female	Cat bite	Penicillins	Cured	[38]
41	73 years	Male	NR	Penicillins/Cephalosporins	Cured	[39]
42	44 years	Male	NR	Macrolides/Quinolones	Death	[40]
43	68 years	Male	Cat, dog	Aminoglycosides/Quinolones	Cured	[41]
44	52 years	Female	NR	Aminoglycosides/Macrolides	Cured	[42]
45	76 years	Male	Cat bite	Penicillins	Cured	[43]
46	16 years	Female	NR	Penicillins/Cephalosporins	Cured	[44]
47	NR	NR	NR	Glycopeptide antibodies	NR	[45]
48	54 years	Female	NR	Aminoglycosides/Macrolides	NR	[46]
49	63 years	Male	An animal	Penicillins/Aminoglycosides/Polypeptide antibiotics	Death	[47]
50	52 years	Male	NR	SulFemaleonamides/Macrolides/Glycopeptide antibodies/Polypeptide antibiotics/Aminoglycosides	Death	[48]
51	51 years	Male	NR	SulFemaleonamides/Cephalosporins/Lincosamides/Aminoglycosides	Cured	[49]
52	3.5 years	Male	Cat	Penicillins/Cephalosporins/Quinolones	Cured	[50]
53	26 years	Male	NR	Penicillins/Chloramphenicol/Quinolones/Carbapenems/Cephalosporins	Cured	[51]
54	38 years	Female	Cat scratch	Penicillins/SulFemaleonamides/Aminoglycosides	NR	[52]
55	14 days	Male	Cat, dog	Cephalosporins/SulFemaleonamides/Aminoglycosides	Cured	[53]
56	47 years	Female	NR	Aminoglycosides/Cephalosporins/Penicillins/SulFemaleonamides	Cured	[54]
57	67 years	Male	NR	Penicillins/Cephalosporins/Aminoglycosides/SulFemaleonamides/Quinolones/Carbapenems	Cured	[44]
58	NR	NR	NR	Aminoglycosides/Macrolides/Cephalosporins/Glycopeptide antibodies/Lincosamides	NR	[55]
